# Supplementary material for: Serum-Free and Xenobiotic-Free Preservation of Cultured Human Limbal Epithelial Cells
Source: PLoS One. 2015 Mar 3;10(3):e0118517. doi: 10.1371/journal.pone.0118517 (PMC4348416; doi:10.1371/journal.pone.0118517)
Supplement: S1 Supplementary Data File — presents data underlying the analyses in the manuscript. The file consists of 13 sheets containing one table per sheet (Table A, B, C, D, E, F, G, H, I, J, K, L and M), referred to in the text as “Table A in S1 Supplementary Data File” etc. Table A”Cell Viability” contains the percentage of viable cells per sample. Table B “Epithelial Thickness” contains the thickness of the epithelial sheets (amniotic membrane not included) in μm measured on four pre-set spots; 250, 500, 750 and 1000 μm from the explant. Table C “Human Aminotic Membrane Thickness” contains the thickness of the amniotic membrane in μm measured on four pre-set spots; 250, 500, 750 and 1000 μm from the explant of each sample. The remaining tables contain supplementary data of the expression of the 11 different immunohistochemical markers examined by two investigators from one section per culture. Each table is named after the marker presented (table D = ΔNp63α, table E = P63, table F = Bmi-1, table G = C/EBP∂, table H = ABCG2, table I = Connexin-43, table J = Keratin-19, table K = Keratin-3, table L = PCNA, table M = Caspase-3). (XLSX) [file pone.0118517.s001.xlsx]

## Sheet: Table A Cell Viability
Cell Viability
		Group	Name/number of experiment	Sample number	Positive Percentage/culture
		Non-stored	108-16/No 2	1	100
		MEM versus	and	2	99
		Quantum 286	109-1/No 3	3	98
		(control)		4	100
				5	99
				6	90
				7	99
				8	99
				9	94
				10	99
		Quantum 286	108-16/No 2	11	95
		23°C	and	12	95.5
		four days	109-1/No 3	13	91.2
				14	97.4
				15	92.2
				16	94.7
				17	91.8
				18	94.5
				19	98.3
		MEM	108-16/No 2	20	99.1
		23°C	and	21	98
		four days	109-1/No 3	22	98
				23	98.1
				24	99.4
				25	99.7
				26	91.8
				27	94
				28	97.1
				29	97.3
		Quantum 286	108-16/No 2	30	85.7
		23°C	and	31	82.5
		seven days	109-1/No 3	32	94.3
				33	87.3
				34	98.6
		MEM	108-16/No 2	35	88
		23°C	and	36	95.5
		seven days	109-1/No 3	37	94
				38	95.6
				39	93.5
				40	95.6
				41	97.4
				42	99
				43	97.8

## Sheet: Table B Epithelial thickness
Epithelial thickness measurements for storage study (Experiment Number 2 and 3)
		Group	Experiment	Sample no	Distance from explant				Average per section (in μM)
			Name/Number		250µm	500µm	750µm	1000µm
		Non-stored	108-16/No 2	Ctr.1	40.98	41.52	39.27	45.91	41.92
		MEM versus	and	Ctr.2	18.84	24.85	18.88	20.62	20.7975
		Quantum 286	109-1/No 3	Ctr.3	32.72	13.88	15.16	18.73	20.1225
		(control)		Ctr.4	20.44	20.12	25.36	30.03	23.9875
				Ctr.5	38.26	34.59	44	38.25	38.775
				Ctr.6	44.7	40.66	46.66	41.87	43.4725
				Ctr.7	8.25	23.84	12.9	9.83	13.705
		Quantum 286	108-16/No 2	Q4d 1	16.72	14.89	11.69	9.01	13.0775
		23°C	and	Q4d 2	18.16	26.08	23.36	34.85	25.6125
		four days	109-1/No 3	Q4d 3	15.88	13.18	13.42	17.14	14.905
				Q4d4	17.65	16.15	9.93	7.53	12.815
				Q4d5	61.34	60.14	55.39	36.3	53.2925
				Q4d6	52.27	22.29	25.25	30.31	32.53
				Q4d7	14.17	5.4	0	8	6.8925
		MEM	108-16/No 2	M4d 1	13.48	13.92	25.09	12.89	16.345
		23°C	and	M4d 2	32.32	18.59	22.39	11.38	21.17
		four days	109-1/No 3	M4d 3	18.85	18.13	14.24	13.32	16.135
				M4d4	32.02	18.84	22.81	33.42	26.7725
				M4d5	25.64	21.11	5.53	3.61	13.9725
				M4d6	34.37	34.6	16.03	25.44	27.61
				M4d 7	30.1	27.7	23	25.4	26.55
		Quantum 286	108-16/No 2	Q7d1	90.24	146.76	8.56	9.58	63.785
		23°C	and	Q7d2	44.49	55.46	101.4	61.91	65.815
		seven days	109-1/No 3	Q7d3	15.58	14.2	9.02	7.85	11.6625
				Q7d4	9.49	12.47	2	6.23	7.5475
				Q7d5	15.5	24.93	21.13	22.41	20.9925
				Q7d6	23.82	9.58	12.62	14.97	15.2475
				Q7d7	45.07	71	33.31	22.12	42.875
		MEM	108-16/No 2	M7d 1	12.61	12.18	22.1	13.48	15.0925
		23°C	and	M7d 2	8	10.91	16.84	6.48	10.5575
		seven days	109-1/No 3	M7d3	18.14	17.43	23.81	13.18	18.14
				M7d4	28.04	17.43	19.51	20.08	21.265
				M7d5	50.77	45.51	23.56	15	33.71
				M7d6	38.82	56.96	34.56	51.13	45.3675
				M7d7	31.6	46.77	34.1	29.11	35.395
Epithelial thickness measurements for additional experiment (thickness versus phenotype correlation study)
		Group	Experiment	Sample no	Distance from explant				Average per section (in μM)
			Name/Number		250µm	500µm	750µm	1000µm
		Non-stored	108-15	No 1	15.8388	17	17.0589	11.3333	15.3078
		additional	(No 1)	No 2	5.84107	6.38	5.84	5.66667	5.93193
		experiment		No 3	12.6711	16.521	15.8388	17.9196	15.7376
				No 4	28.6853	28.4746	29.7837	27.0654	28.5023
				No 5	Missing	Missing	Missing	Missing	Missing
				No 6	15.258	8.61725	12.75	17.2345	13.4649
				No 7	11.3333	7.08333	14.0243	19.7319	13.0432

## Sheet: Table C AM thickness
Amniotic membrane thickness measurements for correlation study (non-stored in experiment no 1 and 2)
		Group	Experiment	Culture	Distance from explant				Average per section (in μM)
			Name/Number		250µm	500µm	750µm	1000µm
		Non-stored	108-16/No 2	Ctr.1	69	74	77	103	80.75
		MEM versus	and	Ctr.2	72	48	39	33	48
		Quantum 286	109-1/No 3	Ctr.3	109	62	63	40	68.5
		(control)		Ctr.4	342	333	286	255	304
				Ctr.5	77	22	9	12	30
				Ctr.6	44.7	40.66	46.66	41.87	43.4725
				Ctr.7	8.25	23.84	12.9	9.83	13.705
		Non-stored	108-15	No 1	43	30	45	34	38
		additional	(No 1)	No 2	31	23	23	22	24.75
		experiment		No 3	50	46	62	59	54.25
		(thickness versus		No 4	247	263	224	206	235
		phenotype		No 5	Missing	Missing	Missing	Missing	Missing
		correlation study)		No 6	15.258	8.61725	12.75	17.2345	13.4649
				No 7	90	129	98	183	125

## Sheet: Table D deltaNP63alfa
ΔNP63α
					Investigator 1			Investigator 2				More than 3 % positivity
		Group	Experiment no	Sample	Positive cells	Negative cells	Percentage of positive cells	Positive cells	Negative cells	Percentage of positive cells	Average positive percentage
		Non-stored	1	C1	1	99	1	8	92	8	4.5
		additional	1	C2	4	96	4	8	92	8	6
		experiment	1	C3	2	300	0.662252	6	94	6	3.33113
			1	C4	1	339	0.294118	4	96	4	2.14706
			1	C5	Missing	Missing	Missing	Missing	Missing	Missing	Missing
			1	C6	1	99	1	4	96	4	2.5
			1	C7	0	100	0	7	93	7	3.5
		Non-stored	2	108-16 _1	1	99	1	2	98	2	1.5	No
		MEM versus	2	108-16_2	2	98	2	8	92	8	5	Yes
		Quantum 286	2	108-16_3	6	94	6	9	91	9	7.5	Yes
		(control)	2	108-16_4	0	100	0	1	99	1	0.5	Yes
			2	108-16_5	1	99	1	8	92	8	4.5	No
			3	109-1_1	11	103	9.64912	9	91	9	9.32456	Yes
			3	109-1_29	10	60	14.2857	5	95	5	9.64286	Yes
		Quantum 286	2	108-16_15	2	98	2	Missing	Missing	Missing	2	No
		23°C	2	108-16_16	5	95	5	4	96	4	4.5	Yes
		four days	2	108-16_17	3	97	3	2	79	2.46914	2.73457	No
			3	109-1_12	Missing	Missing	Missing		19	0	Missing	Missing
			3	109-1_14	26	100	20.6349	13	87	13	16.8175	Yes
			3	109-1_31	12	260	4.41176	11	89	11	7.70588	Yes
			3	109-1_32	11	137	7.43243	6	94	6	6.71622	Yes
		MEM	2	108-16_19	0	100	0	3	88	3.2967	1.64835	No
		23°C	2	108-16_22	1	99	1	1	99	1	1	No
		four days	2	108-16_21	Missing	Missing	Missing	Missing	Missing	Missing	Missing	Missing
			3	109-1_6	9	64	12.3288	5	50	9.09091	10.7098	Yes
			3	109-1_11	5	86	5.49451	4	50	7.40741	6.45096	Yes
			3	109-1_30	22	78	22	20	80	20	21	Yes
		Quantum 286	2	108-16_24	0	100	0	Missing	Missing	Missing	0	No
		23°C	2	108-16_26	Missing	Missing	Missing	2	100	2	2	No
		seven days	3	109-1_22	0	70	0	0	100	0	0	No
			3	109-1_26	0	65	0	Missing	Missing	Missing	0	No
			3	109-1_37	11	105	9.48276	10	90	10	9.74138	Yes
			3	109-1_38	19	82	18.8119	12	88	12	15.4059	Yes
			3	109-1_39	19	61	23.75	14	96	12.7273	18.2386	Yes
		MEM	2	108-16_29	6	94	6	3	97	3	4.5	Yes
		23°C	2	108-16_30	0	100	0	5	95	5	2.5	No
		seven days	3	109-1-16	27	70	27.8351	14	86	14	20.9175	Yes
			3	109-1_18	Missing	Missing	Missing	Missing	Missing	Missing	Missing	Missing
			3	109-1_20	Missing	Missing	Missing	Missing	Missing	Missing	Missing	Missing
			3	109-1_34	22	178	11	10	100	9.09091	10.0455	Yes
			3	109-1_35	22	94	18.9655	15	85	15	16.9828	Yes
			3	109-1_36	15	105	12.5	14	86	14	13.25	Yes
			3	109-1_40	18	72	20	16	84	16	18	Yes
	Samples with less than 50 cells were counted as missing

## Sheet: Table E P63
P63
					Investigator 1			Investigator 2
		Group	Experiment no	Sample	Positive cells	Negative cells	Percentage of positive cells	Positive cells	Negative cells	Percentage of positive cells	Average positive percentage
		Non-stored	1	C1	71	29	71	66	34	66	68.5
		additional	1	C2	77	23	77	80	20	80	78.5
		experiment	1	C3	90	10	90	94	6	94	92
			1	C4	106	14	88.3333	92	8	92	90.1667
			1	C5	Missing	Missing	Missing	3	55	5.17241	5
			1	C6	79	21	79	83	17	83	81
			1	C7	75	32	70.0935	73	27	73	71.5467
		Non-stored	2	108-16 _1	93	21	81.5789	92	8	92	86.7895
		MEM versus	2	108-16_2	59	59	50	61	39	61	55.5
		Quantum 286	2	108-16_3	76	25	75.2475	78	22	78	76.6238
		(control)	2	108-16_4	220	10	95.6522	99	1	99	97.3261
			2	108-16_5	111	11	90.9836	98	2	98	94.4918
			3	109-1_1	Missing	Missing	Missing	83	9	90.2174	90
			3	109-1_29	99	10	90.8257	99	1	99	94.9128
		Quantum 286	2	108-16_15	Missing	Missing	Missing	Missing	Missing	Missing	Missing
		23°C	2	108-16_16	Missing	Missing	Missing	Missing	Missing	Missing	Missing
		four days	2	108-16_17	96	7	93.2039	100	0	100	96.6019
			3	109-1_12	94	6	94	81	19	81	87.5
			3	109-1_14	107	22	82.9457	90	10	90	86.4729
			3	109-1_31	86	16	84.3137	80	20	80	82.1569
			3	109-1_32	82	23	78.0952	84	16	84	81.0476
		MEM	2	108-16_19	94	13	87.8505	90	10	90	88.9252
		23°C	2	108-16_22	131	5	96.3235	99	1	99	97.6618
		four days	2	108-16_21	Missing	Missing	Missing	Missing	Missing	Missing	Missing
			3	109-1_6	97	27	78.2258	83	17	83	80.6129
			3	109-1_11	60	13	82.1918	75	22	77.3196	79.7557
			3	109-1_30	92	9	91.0891	94	6	94	92.5446
		Quantum 286	2	108-16_24	96	6	94.1176	100	0	100	97.0588
		23°C	2	108-16_26	Missing	Missing	Missing	100	0	100	100
		seven days	3	109-1_22	Missing	Missing	Missing	Missing	Missing	Missing	Missing
			3	109-1_26	Missing	Missing	Missing	Missing	Missing	Missing	Missing
			3	109-1_37	117	11	91.4062	82	18	82	86.7031
			3	109-1_38	95	25	79.1667	72	28	72	75.5833
			3	109-1_39	85	20	80.9524	84	16	84	82.4762
		MEM	2	108-16_29	95	6	94.0594	100	0	100	97.0297
		23°C	2	108-16_30	96	6	94.1176	66	0	100	97.0588
		seven days	3	109-1-16	76	42	64.4068	76	24	76	70.2034
			3	109-1_18	Missing	Missing	Missing	Missing	Missing	Missing	Missing
			3	109-1_20	Missing	Missing	Missing	88	8	91.6667	92
			3	109-1_34	100	15	86.9565	87	13	87	86.9783
			3	109-1_35	110	12	90.1639	87	13	87	88.582
			3	109-1_36	105	4	96.3303	91	9	91	93.6651
			3	109-1_40	98	21	82.3529	95	5	95	88.6765
		Samples with less than 50 cells were counted as missing

## Sheet: Table F Bmi-1
Bmi-1
					Investigator 1			Investigator 2
		Group	Experiment no	Sample	Positive cells	Negative cells	Percentage of positive cells	Positive cells	Negative cells	Percentage of positive cells	Average positive percentage
		Non-stored	1	C1	6	94	6	4	96	4	5
		additional	1	C2	4	96	4	3	97	3	3.5
		experiment	1	C3	7	93	7	6	94	6	6.5
			1	C4	7	93	7	5	95	5	6
			1	C5	Missing	Missing	Missing			Missing	Missing
			1	C6	1	99	1	0	100	0	0.5
			1	C7	2	98	2	1	99	1	1.5
		Non-stored	2	108-16 _1	3	97	3	2	98	2	2.5
		MEM versus	2	108-16_2	1	99	1	2	98	2	1.5
		Quantum 286	2	108-16_3	2	98	2	3	97	3	2.5
		(control)	2	108-16_4	4	96	4	2	98	2	3
			2	108-16_5	2	98	2	1	99	1	1.5
			3	109-1_1	Missing	Missing	Missing	Missing	Missing	Missing	Missing
			3	109-1_29	Missing	Missing	Missing	Missing	Missing	Missing	Missing
		Quantum 286	2	108-16_15	0	100	0	Missing	Missing	Missing	0
		23°C	2	108-16_16	0	100	0	Missing	Missing	Missing	0
		four days	2	108-16_17	0	100	0	Missing	Missing	Missing	0
			3	109-1_12	1	99	1	3	97	3	2
			3	109-1_14	1	99	1	2	98	2	1.5
			3	109-1_31	1	99	1	2	98	2	1.5
			3	109-1_32	0	100	0	0	100	0	0
		MEM	2	108-16_19	0	100	0	2	98	2	1
		23°C	2	108-16_22	0	100	0	1	99	1	0.5
		four days	2	108-16_21	2	98	2	4	96	4	3
			3	109-1_6	1	99	1	1	99	1	1
			3	109-1_11	0	100	0	2	98	2	1
			3	109-1_30	0	100	0	3	97	3	1.5
		Quantum 286	2	108-16_24	0	100	0	1	51	1.92308	0.961538
		23°C	2	108-16_26	0	100	0	1	99	1	0.5
		seven days	3	109-1_22	Missing	Missing	Missing	Missing	Missing	Missing	Missing
			3	109-1_26	Missing	Missing	Missing	Missing	Missing	Missing	Missing
			3	109-1_37	0	100	0	2	98	2	1
			3	109-1_38	0	100	0	1	99	1	0.5
			3	109-1_39	1	99	1	3	97	3	2
		MEM	2	108-16_29	0	100	0	0	100	0	0
		23°C	2	108-16_30	0	100	0	2	98	2	1
		seven days	3	109-1-16	Missing	Missing	Missing	Missing	Missing	Missing	Missing
			3	109-1_18	Missing	Missing	Missing	Missing	Missing	Missing	Missing
			3	109-1_20	1	99	1	2	98	2	1.5
			3	109-1_34	1	100	0.990099	1	99	1	0.99505
			3	109-1_35	1	100	0.990099	3	97	3	1.99505
			3	109-1_36	1	100	0.990099	2	98	2	1.49505
			3	109-1_40	1	100	0.990099	1	99	1	0.99505
		Samples with less than 50 cells were counted as missing

## Sheet: Table G CEBPdelta
C/EBPδ
					Investigator 1			Investigator 2
		Group	Experiment no	Sample	Positive cells	Negative cells	Percentage of positive cells	Positive cells	Negative cells	Percentage of positive cells	Average positive percentage
		Non-stored	1	C1	90	10	90	89	11	89	89.5
		additional	1	C2	89	11	89	98	2	98	93.5
		experiment	1	C3	96	4	96	100	0	100	98
			1	C4	98	2	98	97	3	97	97.5
			1	C5	Missing	Missing	Missing	Missing	Missing	Missing	Missing
			1	C6	96	4	96	100	0	100	98
			1	C7	88	12	88	86	14	86	87
		Non-stored	2	108-16 _1	90	10	90	93	7	93	91.5
		MEM versus	2	108-16_2	95	5	95	95	5	95	95
		Quantum 286	2	108-16_3	98	2	98	100	0	100	99
		(control)	2	108-16_4	98	2	98	98	0	100	99
			2	108-16_5	97	3	97	99	1	99	98
			3	109-1_1	Missing	Missing	Missing	83	9	90.2174	90
			3	109-1_29	99	1	99	99	1	99	99
		Quantum 286	2	108-16_15	96	4	96	100	0	100	98
		23°C	2	108-16_16	Missing	Missing	Missing	Missing	Missing	Missing	Missing
		four days	2	108-16_17	98	2	98	100	0	100	99
			3	109-1_12	77	23	77	81	19	81	79
			3	109-1_14	84	16	84	90	10	90	87
			3	109-1_31	76	24	76	Missing	Missing	Missing	76
			3	109-1_32	58	42	58	Missing	Missing	Missing	58
		MEM	2	108-16_19	91	9	91	96	4	96	93.5
		23°C	2	108-16_22	87	13	87	91	9	91	89
		four days	2	108-16_21	81	19	81	88	12	88	84.5
			3	109-1_6	83	17	83	83	17	83	83
			3	109-1_11	73	27	73	75	22	77.3196	75.1598
			3	109-1_30	93	7	93	94	6	94	93.5
		Quantum 286	2	108-16_24	Missing	Missing	Missing	Missing	Missing	Missing	Missing
		23°C	2	108-16_26	95	5	95	Missing	Missing	Missing	95
		seven days	3	109-1_22	Missing	Missing	Missing	Missing	Missing	Missing	Missing
			3	109-1_26	Missing	Missing	Missing	Missing	Missing	Missing	Missing
			3	109-1_37	82	24	77.3585	78	22	78	77.6792
			3	109-1_38	75	25	75	72	28	72	73.5
			3	109-1_39	86	18	82.6923	84	16	84	83.3462
		MEM	2	108-16_29	95	5	95	100	0	100	98
		23°C	2	108-16_30	94	6	94	100	0	100	97
		seven days	3	109-1-16	81	19	81	81	19	81	81
			3	109-1_18	Missing	Missing	Missing	Missing	Missing	Missing	Missing
			3	109-1_20	90	10	90	88	8	91.6667	90.8333
			3	109-1_34	88	14	86.2745	87	13	87	86.6373
			3	109-1_35	89	15	85.5769	87	13	87	86.2885
			3	109-1_36	90	10	90	91	9	91	90.5
			3	109-1_40	93	7	93	95	5	95	94
		Samples with less than 50 cells were counted as missing

## Sheet: Table H ABCG2
ABCG2
				Investigator 1			Investigator 2
	Group	Experiment no	Sample	Positive cells	Negative cells	Percentage of positive cells	Positive cells	Negative cells	Percentage of positive cells	Average positive percentage
	Non-stored	1	C1	100	0	100	99	1	99	99.5
	additional	1	C2	96	4	96	100	0	100	98
	experiment	1	C3	97	3	97	100	0	100	98.5
		1	C4	338	3	99.1202	99	1	99	99.0601
		1	C5	Missing	Missing	Missing	28	55	33.7349	34
		1	C6	100	0	100	98	2	98	99
		1	C7	98	2	98	96	4	96	97
	Non-stored	2	108-16 _1	96	4	96	88	12	88	92
	MEM versus	2	108-16_2	99	1	99	97	3	97	98
	Quantum 286	2	108-16_3	99	1	99	92	8	92	95.5
	(control)	2	108-16_4	96	4	96	89	11	89	92.5
		2	108-16_5	96	4	96	78	22	78	87
		3	109-1_1	72	2	97.2973	83	9	90.2174	93.7573
		3	109-1_29	92	8	92	99	1	99	95.5
	Quantum 286	2	108-16_15	100	0	100	99	1	99	99.5
	23°C	2	108-16_16	100	0	100	98	2	98	99
	four days	2	108-16_17	100	0	100	94	6	94	97
		3	109-1_12	70	8	89.7436	81	19	81	85.3718
		3	109-1_14	97	3	97	90	10	90	93.5
		3	109-1_31	86	14	86	Missing	Missing	Missing	86
		3	109-1_32	71	29	71	Missing	Missing	Missing	71
	MEM	2	108-16_19	100	0	100	75	20	78.9474	89.4737
	23°C	2	108-16_22	100	0	100	99	1	99	99.5
	four days	2	108-16_21	100	0	100	99	1	99	99.5
		3	109-1_6	99	1	99	83	17	83	91
		3	109-1_11	62	13	82.6667	75	22	77.3196	79.9931
		3	109-1_30	48	52	48	94	6	94	71
	Quantum 286	2	108-16_24	100	0	100	78	22	78	89
	23°C	2	108-16_26	Missing	Missing	Missing	Missing	Missing	Missing	Missing
	seven days	3	109-1_22	56	18	75.6757	36	4	90	82.8378
		3	109-1_26	26	32	44.8276	Missing	Missing	Missing	45
		3	109-1_37	74	26	74	78	22	78	76
		3	109-1_38	78	22	78	72	28	72	75
		3	109-1_39	94	6	94	84	16	84	89
	MEM	2	108-16_29	100	0	100	97	3	97	98.5
	23°C	2	108-16_30	100	0	100	96	4	96	98
	seven days	3	109-1-16	62	35	63.9175	81	19	81	72.4588
		3	109-1_18	43	33	56.5789	26	13	66.6667	61.6228
		3	109-1_20	Missing	Missing	Missing	88	8	91.6667	92
		3	109-1_34	70	30	70	87	13	87	78.5
		3	109-1_35	Missing	Missing	Missing	Missing	Missing	Missing	Missing
		3	109-1_36	80	20	80	91	9	91	85.5
		3	109-1_40	94	6	94	95	5	95	94.5
	Samples with less than 50 cells were counted as missing

## Sheet: Table I Cx-43
Connexin-43
				Investigator 1			Investigator 2
	Group	Experiment no	Sample	Positive cells	Negative cells	Percentage of positive cells	Positive cells	Negative cells	Percentage of positive cells	Average positive percentage
	Non-stored	1	C1	853	23	97.3744	90	10	90	93.6872
	additional	1	C2	946	19	98.0311	84	6	93.3333	95.6822
	experiment	1	C3	814	23	97.2521	98	2	98	97.626
		1	C4	160	0	100	95	5	95	97.5
		1	C5	Missing	Missing	Missing	Missing	Missing	Missing	Missing
		1	C6	427	39	91.6309	90	10	90	90.8155
		1	C7	108	15	87.8049	86	14	86	86.9024
	Non-stored	2	108-16 _1	287	11	96.3087	93	7	93	94.6544
	MEM versus	2	108-16_2	160	26	86.0215	95	5	95	90.5108
	Quantum 286	2	108-16_3	288	70	80.4469	86	14	86	83.2235
	(control)	2	108-16_4	400	20	95.2381	98	0	100	97.619
		2	108-16_5	98	2	98	99	1	99	98.5
		3	109-1_1	75	0	100	83	9	90.2174	95.1087
		3	109-1_29	100	0	100	99	1	99	99.5
	Quantum 286	2	108-16_15	302	17	94.6708	100	0	100	97.3354
	23°C	2	108-16_16	75	0	100	Missing	Missing	Missing	Missing
	four days	2	108-16_17	360	21	94.4882	100	0	100	97.2441
		3	109-1_12	40	18	68.9655	81	19	81	74.9828
		3	109-1_14	Missing	Missing	Missing	90	10	90	Missing
		3	109-1_31	100	0	100	Missing	Missing	Missing	Missing
		3	109-1_32	100	0	100	Missing	Missing	Missing	Missing
	MEM	2	108-16_19	612	72	89.4737	99	1	99	94.2368
	23°C	2	108-16_22	696	20	97.2067	100	0	100	98.6034
	four days	2	108-16_21	527	11	97.9554	99	1	99	98.4777
		3	109-1_6	98	2	98	83	17	83	90.5
		3	109-1_11	100	0	100	75	22	77.3196	88.6598
		3	109-1_30	100	0	100	94	6	94	97
	Quantum 286	2	108-16_24	Missing	Missing	Missing	Missing	Missing	Missing	Missing
	23°C	2	108-16_26	100	0	100	Missing	Missing	Missing	Missing
	seven days	3	109-1_22	Missing	Missing	Missing	36	4	90	90
		3	109-1_26	Missing	Missing	Missing	Missing	Missing	Missing	Missing
		3	109-1_37	80	20	80	78	22	78	79
		3	109-1_38	75	25	75	72	28	72	73.5
		3	109-1_39	85	15	85	84	16	84	84.5
	MEM	2	108-16_29	241	2	99.177	100	0	100	99.5885
	23°C	2	108-16_30	624	7	98.8906	100	0	100	99.4453
	seven days	3	109-1-16	100	0	100	81	19	81	90.5
		3	109-1_18	Missing	Missing	Missing	26	13	66.6667	Missing
		3	109-1_20	Missing	Missing	Missing	88	8	91.6667	92
		3	109-1_34	100	0	100	87	13	87	93.5
		3	109-1_35	100	0	100	87	13	87	93.5
		3	109-1_36	100	0	100	91	9	91	95.5
		3	109-1_40	100	0	100	95	5	95	97.5
	Samples with less than 50 cells were counted as missing

## Sheet: Table J Keratin-19
Keratin-19
				Investigator 1			Investigator 2
	Group	Experiment no	Sample	Positive cells	Negative cells	Percentage of positive cells	Positive cells	Negative cells	Percentage of positive cells	Average positive percentage
	Non-stored	1	C1	Missing	Missing	Missing	Missing	Missing	Missing	Missing
	additional	1	C2	Missing	Missing	Missing	Missing	Missing	Missing	Missing
	experiment	1	C3	Missing	Missing	Missing	Missing	Missing	Missing	Missing
		1	C4	Missing	Missing	Missing	Missing	Missing	Missing	Missing
		1	C5	Missing	Missing	Missing	Missing	Missing	Missing	Missing
		1	C6	65	35	65	Missing	Missing	Missing	65
		1	C7	50	50	50	Missing	Missing	Missing	50
	Non-stored	2	108-16 _1	98	2	98	99	1	99	98.5
	MEM versus	2	108-16_2	99	1	99	98	2	98	98.5
	Quantum 286	2	108-16_3	96	4	96	98	2	98	97
	(control)	2	108-16_4	95	5	95	100	0	100	97.5
		2	108-16_5	100	0	100	99	1	99	99.5
		3	109-1_1	70	5	93.3333	74	4	94.8718	94.1026
		3	109-1_29	99	1	99	95	5	95	97
	Quantum 286	2	108-16_15	98	2	98	100	0	100	99
	23°C	2	108-16_16	100	0	100	100	0	100	100
	four days	2	108-16_17	100	0	100	100	0	100	100
		3	109-1_12	79	21	79	97	3	97	88
		3	109-1_14	37	63	37	51	49	51	44
		3	109-1_31	98	2	98	99	1	99	98.5
		3	109-1_32	99	1	99	97	3	97	98
	MEM	2	108-16_19	100	0	100	100	0	100	100
	23°C	2	108-16_22	100	0	100	100	0	100	100
	four days	2	108-16_21	100	0	100	72	0	100	100
		3	109-1_6	92	8	92	86	14	86	89
		3	109-1_11	Missing	Missing	Missing	Missing	Missing	Missing	Missing
		3	109-1_30	Missing	Missing	Missing	Missing	Missing	Missing	Missing
	Quantum 286	2	108-16_24	95	5	95	Missing	Missing	Missing	Missing
	23°C	2	108-16_26	100	0	100	97	3	97	98.5
	seven days	3	109-1_22	Missing	Missing	Missing	Missing	Missing	Missing	Missing
		3	109-1_26	Missing	Missing	Missing	54	3	94.7368	95
		3	109-1_37	96	4	96	98	2	98	97
		3	109-1_38	96	4	96	97	3	97	96.5
		3	109-1_39	99	1	99	99	1	99	99
	MEM	2	108-16_29	100	0	100	100	0	100	100
	23°C	2	108-16_30	Missing	Missing	Missing	100	0	100	100
	seven days	3	109-1-16	46	47	49.4624	92	8	92	70.7312
		3	109-1_18	Missing	Missing	Missing	Missing	Missing	Missing	Missing
		3	109-1_20	100	0	100	73	0	100	100
		3	109-1_34	99	1	99	94	6	94	96.5
		3	109-1_35	98	2	98	100	0	100	99
		3	109-1_36	98	2	98	96	4	96	97
		3	109-1_40	98	2	98	100	0	100	99
	Samples with less than 50 cells were counted as missing

[truncated: 3 more sheets: Table K Keratin-3, Table L PCNA, Table M Caspase-3]
